# Supplementary material for: Socioeconomic status is not associated with health-related quality of life in a group of overweight middle-aged men
Source: PeerJ. 2018 Jul 13;6:e5193. doi: 10.7717/peerj.5193 (PMC6047501; doi:10.7717/peerj.5193)
Supplement: Data S1 [file peerj-06-5193-s001.csv]

Participant	NZDep	SES(NZDep)	Cap_Value	CapVal	Period	Treat	Med	Age	Exer	BMI	PF	RP	BP	GH	VT	SF	RE	MH	PCS	MCS
1	6	Poorer	315,000	Lower	1	Base	N	39.8	357	28.7	90	87.5	84	45	68.75	100	83.33	80	51.35	53.06
2	2	Wealthier	1,170,000	Higher	1	Base	Y	45.7	822	28.36	95	93.75	62	87	43.75	75	66.67	55	59.08	38.02
3	2	Wealthier	980,000	Higher	1	Base	N	44.5	453	26.96	100	100	84	82	75	100	100	100	55.38	60.15
4	2	Wealthier	1,125,000	Higher	1	Base	N	52.9	993	28.8	95	100	84	77	75	100	100	85	55.71	56.82
5	1	Wealthier	500,000	Lower	1	Base	N	36.3	1077	30.01	95	93.75	74	77	56.25	100	100	75	54.54	52.85
6	5	Poorer	590,000	Lower	1	Base	N	45.9	132	26.9	100	93.75	100	92	50	87.5	75	65	63.57	42.15
7	9	Poorer	385,000	Lower	1	Base	Y	47.4	13965	29.33	90	100	31	50	43.75	100	58.33	60	50.71	42.13
8	3	Wealthier	660,000	Higher	1	Base	N	47	2637	25.65	100	93.75	84	77	75	100	91.67	80	56.98	53.87
9	4	Poorer	380,000	Lower	1	Base	Y	48		25.43	100	100	100	100	81.25	100	100	100	59.47	54.07
10	1	Wealthier	680,000	Higher	1	Base	N	48.5	831	29	85	100	72	72	56.25	100	91.67	90	51.79	55.87
11	10	Poorer	475,000	Lower	1	Base	N	46.4	3228.8	27.49	95	87.5	72	85	68.75	75	100	65	55.84	49.31
12	1	Wealthier	520,000	Lower	1	Base	N	42.2	1111	27.66	100	100	100	67	56.25	100	75	70	60.86	45.38
13	6	Poorer	800,000	Higher	1	Base	N	35.4	66	27.7	100	100	84	72	43.75	100	91.67	65	58.48	46.33
14	8	Poorer	520,000	Lower	1	Base	N	39.3	1848	27.7	100	100	84	92	68.75	100	100	85	58.21	55.57
15	4	Poorer	700,000	Higher	1	Base	N	52.1	3733	28.25	100	87.5	84	77	81.25	87.5	100	90	54.49	57.55
17	9	Poorer	600,000	Higher	1	Base	N	45.3	2478	25.71	95	100	100	82	62.5	100	83.33	75	60.67	49.19
19	9	Poorer	490,000	Lower	1	Base	N	40.3	823	29.3	100	100	84	87	75	100	100	95	56.55	58.85
20	3	Wealthier	690,000	Higher	1	Base	N	41	204	25.9	95	100	62	72	62.5	100	100	80	52.71	55.05
21	3	Wealthier	390,000	Lower	1	Base	N	53.3	3468	25.9	100	100	100	97	75	100	100	85	60.94	55.6
22	2	Wealthier	400,000	Lower	1	Base	N	42.6	4437	26.89
23	5	Poorer	400,000	Lower	1	Base	N	34.5	2940	26.6	95	75	84	67	68.75	75	100	75	52.51	52.07
25	3	Wealthier	620,000	Higher	1	Base	N	52.5	9869	25.62	30	100	62	67	25	12.5	66.67	35	49.18	29.7
27	5	Poorer	690,000	Higher	1	Base	Y	55.1	10233	27.9	95	100	62	72	62.5	75	91.67	65	55.18	47.03
28	3	Wealthier	510,000	Lower	1	Base	N	46.6	2751	29.07	95	100	100	72	50	100	100	80	57.4	52.16
30	4	Poorer			1	Base	N	46.6	2895	25.2
31	3	Wealthier	1,140,000	Higher	1	Base	N	41.9	4650	27.9
32	3	Wealthier	850,000	Higher	1	Base	N	55.6	693	27.49	90	100	84	97	68.75	100	100	90	56.61	57.68
33	2	Wealthier	1,420,000	Higher	1	Base	N	46.8	3339	28.23	95	87.5	62	87	75	100	100	85	52.5	58.16
34	5	Poorer	890,000	Higher	1	Base	Y	49.7	876	25.37	100	100	84	100	87.5	87.5	91.67	80	60.7	53.48
35	5	Poorer	560,000	Lower	1	Base	N	40.9	17625	25.57	100	100	41	77	62.5	100	100	95	49.69	59.21
36	8	Poorer			1	Base	N	44.3	120	26.1	100	100	100	80	75	100	100	60	61.81	49.37
37	4	Poorer	500,000	Lower	1	Base	Y	49.8	1762.5	26.3	100	100	100	67	56.25	62.5	75	55	62.71	37.53
40	3	Wealthier	230,000	Lower	1	Base	N	40.3	2970	28.46	70	100	100	82	75	100	100	90	53.72	59.63
41	1	Wealthier	500,000	Lower	1	Base	N	47	1536	28.4	85	93.75	100	87	75	100	100	90	55.95	58.54
43	3	Wealthier			1	Base	N	53	4151	27.65	95	100	84	67	62.5	87.5	83.33	75	56.88	48.58
45	3	Wealthier	1,340,000	Higher	1	Base	N	44.4		27.1	90	93.75	84	72	37.5	87.5	50	45	61.67	32.8
46	5	Poorer	750,000	Higher	1	Base	Y	50.7	4608	29.2	100	100	60	77	75	100	100	80	54.02	56.05
47	3	Wealthier	1,140,000	Higher	1	Base	Y	52	3672	25	100	100	100	67	62.5	100	100	70	58.94	50.61
1	6	Poorer	315,000	Lower	2	T6	N	39.8	1416	29	95	100	84	67	43.75	100	91.67	85	54.76	51.89
2	2	Wealthier	1,170,000	Higher	2	H8	Y	45.7	1583.5	28.5	95	100	84	82	56.25	100	83.33	80	57.96	50.39
3	2	Wealthier	980,000	Higher	2	H8	N	44.5	1470	27	100	100	100	87	87.5	100	100	95	58.77	59.62
4	2	Wealthier	1,125,000	Higher	2	T6	N	52.9	2522	28.9	90	81.25	74	82	68.75	100	100	90	51.18	59.02
5	1	Wealthier	500,000	Lower	2	T6	N	36.3	477	30.1	95	93.75	84	72	50	100	75	75	57.15	47.26
6	5	Poorer	590,000	Lower	2	T6	N	45.9	4332	27.4	100	93.75	100	95	56.25	75	83.33	70	62.8	44.27
7	9	Poorer	385,000	Lower	2	H8	Y	47.4	13320	30.2	75	100	62	67	56.25	87.5	66.67	75	52.07	47.49
8	3	Wealthier	660,000	Higher	2	T6	N	47	3581.5	25.1	100	100	100	82	87.5	100	100	65	61.64	52.03
9	4	Poorer	380,000	Lower	2	H8	Y	48		25.4	95	87.5	100	95	75	100	100	75	59.65	60.09
10	1	Wealthier	680,000	Higher	2	H8	N	48.5	480	28.9	85	100	74	87	56.25	100	91.67	85	54.4	54.41
11	10	Poorer	475,000	Lower	2	H8	N	46.4	2316	27.5	95	100	84	80	68.75	100	100	80	56.56	54.83
12	1	Wealthier	520,000	Lower	2	T6	N	42.2	1388	28.1	100	93.75	84	67	68.75	75	50	75	59.7	41.73
13	6	Poorer	800,000	Higher	2	H8	N	35.4	798	27.4	95	100	84	77	56.25	100	100	80	56.03	53.45
14	8	Poorer	520,000	Lower	2	H8	N	39.3	1799	27.6	100	87.5	84	92	68.75	100	100	75	57.79	53.58
15	4	Poorer	700,000	Higher	2	T6	N	52.1	2659	30.1	100	100	84	92	81.25	100	100	85	58.39	56.97
17	9	Poorer	600,000	Higher	2	T6	N	45.3	1428	25.8	95	100	100	82	75	100	100	90	57.77	57.42
19	9	Poorer	490,000	Lower	2	H8	N	40.3	1752	29.1	95	100	84	87	56.25	100	100	90	56.06	55.92
20	3	Wealthier	690,000	Higher	2	T6	N	41	323	25.6	100	100	74	82	75	100	100	80	56.41	55.46
21	3	Wealthier	390,000	Lower	2	H8	N	53.3	2125.5	26.2	100	100	100	97	75	100	100	80	61.52	54.33
22	2	Wealthier	400,000	Lower	2	H8	N	42.6	1845	27.1	100	87.5	100	100	62.5	75	83.33	80	61.54	47.75
23	5	Poorer	400,000	Lower	2	T6	N	34.5	2808	26.1	100	87.5	74	92	75	75	50	80	60.11	44.18
25	3	Wealthier	620,000	Higher	2	T6	N	52.5	10290	26.7	100	93.75	62	62	37.5	37.5	66.67	55	56.95	33.03
27	5	Poorer	690,000	Higher	2	T6	Y	55.1	7527	28.3	95	100	74	62	56.25	100	91.67	65	55.37	48.63
28	3	Wealthier	510,000	Lower	2	T6	N	46.6	2244	29.1	95	100	51	72	56.25	100	100	60	53.52	49.7
30	4	Poorer			2	T6	N	46.6	1974	25.4	95	75	74	72	56.25	87.5	91.67	85	51.13	53.4
31	3	Wealthier	1,140,000	Higher	2	T6	N	41.9	8148	27.9	100	56.25	100	90	81.25	62.5	100	85	54.79	54.25
32	3	Wealthier	850,000	Higher	2	H8	N	55.6	1080	27.5	100	100	100	97	81.25	100	100	90	60.45	57.57
33	2	Wealthier	1,420,000	Higher	2	H8	N	46.8	3066	28.2	95	81.25	52	97	68.75	100	100	90	50.96	59.33
34	5	Poorer	890,000	Higher	2	H8	Y	49.7	1149	25.7	90	100	84	100	81.25	100	100	90	57.13	59.06
35	5	Poorer	560,000	Lower	2	T6	N	40.9	36909	26	100	100	72	90	75	100	100	95	55.37	59.29
36	8	Poorer			2	H8	N	44.3	684	26.3	95	100	74	92	56.25	75	50	65	62.35	38.16
37	4	Poorer	500,000	Lower	2	T6	Y	49.8	697	26.6	100	100	100	55	50	50	75	50	61.81	34.3
40	3	Wealthier	230,000	Lower	2	H8	N	40.3	1980	28.3	100	100	100	67	62.5	62.5	100	65	59.63	45.3
41	1	Wealthier	500,000	Lower	2	H8	N	47	2272.5	28.6	90	93.75	100	87	75	100	100	95	56.19	59.38
43	3	Wealthier			2	H8	N	53	3234	28.1	90	75	62	92	62.5	50	75	80	53.27	46.53
45	3	Wealthier	1,340,000	Higher	2	T6	N	44.4	1243	26.8	90	87.5	100	72	62.5	100	91.67	75	56.43	51.77
46	5	Poorer	750,000	Higher	2	T6	Y	50.7	6612	29.7	95	100	74	82	75	100	100	80	55.6	55.9
47	3	Wealthier	1,140,000	Higher	2	T6	Y	52	2754	25.8	95	87.5	100	47	50	100	83.33	70	55.35	47.34
1	6	Poorer	315,000	Lower	3	H8	N	39.8	1915.5	28.8	90	100	74	62	62.5	100	100	85	51.67	56.37
2	2	Wealthier	1,170,000	Higher	3	T6	Y	45.7	886.5	28.7	100	100	84	82	56.25	87.5	83.33	75	59.39	47.33
3	2	Wealthier	980,000	Higher	3	T6	N	44.5	930	26.3	100	100	100	97	87.5	100	100	95	59.96	59.54
4	2	Wealthier	1,125,000	Higher	3	H8	N	52.9	491	28.9	85	93.75	62	72	81.25	100	100	90	49.4	60.85
5	1	Wealthier	500,000	Lower	3	H8	N	36.3	1735.5	30.3	95	81.25	84	77	43.75	100	75	80	55.5	48.35
6	5	Poorer	590,000	Lower	3	H8	N	45.9	9624	26.5	95	100	100	97	81.25	75	83.33	80	62.21	49.75
7	9	Poorer	385,000	Lower	3	T6	Y	47.4	9456	30.4	80	87.5	62	62	68.75	87.5	100	65	49.36	52.54
9	4	Poorer	380,000	Lower	3	T6	Y	48	1158	25.8	95	100	100	80	68.75	100	100	95	56.87	58.01
10	1	Wealthier	680,000	Higher	3	T6	N	48.5	1719	29.8	90	100	72	92	62.5	100	100	90	54.39	57.49
11	10	Poorer	475,000	Lower	3	T6	N	46.4	460	28.8	95	100	51	72	56.25	100	100	80	51.21	54.78
12	1	Wealthier	520,000	Lower	3	H8	N	42.2	391	28.2	100	100	100	72	50	100	83.33	75	60.13	47.43
13	6	Poorer	800,000	Higher	3	T6	N	35.4	1423	27.2	100	87.5	62	72	50	87.5	100	65	53.54	48.61
14	8	Poorer	520,000	Lower	3	T6	N	39.3	3336	27.4	100	100	100	92	75	100	100	80	60.93	54.37
15	4	Poorer	700,000	Higher	3	H8	N	52.1	5516	29.3	100	100	84	87	81.25	100	100	90	57.21	58.27
17	9	Poorer	600,000	Higher	3	H8	N	45.3	4551	26.1	95	100	100	72	81.25	100	100	90	56.67	58.2
19	9	Poorer	490,000	Lower	3	T6	N	40.3	1872	29.6	100	100	100	77	50	100	100	90	57.65	54.23
20	3	Wealthier	690,000	Higher	3	H8	N	41	1585.5	26.2	95	100	74	87	81.25	100	100	80	56.28	56.56
21	3	Wealthier	390,000	Lower	3	T6	N	53.3	914.5	25.6	95	100	100	100	81.25	100	100	90	59.99	57.99
22	2	Wealthier	400,000	Lower	3	T6	N	42.6	7935	25	100	81.25	84	100	75	62.5	66.67	75	60.83	44.41
23	5	Poorer	400,000	Lower	3	H8	N	34.5	1833	26.9	100	100	84	82	81.25	100	91.67	90	57.29	56.8
25	3	Wealthier	620,000	Higher	3	H8	N	52.5	13032	27.1	95	100	31	72	43.75	62.5	75	50	54.06	37.97
27	5	Poorer	690,000	Higher	3	H8	Y	55.1	3290	28.7	95	100	72	52	50	100	100	80	51.44	53.41
28	3	Wealthier	510,000	Lower	3	H8	N	46.6	1494	26.9	95	100	84	82	56.25	100	100	85	56.05	54.68
30	4	Poorer			3	H8	N	46.6	2490	25.2	100	100	84	85	75	87.5	100	90	56.93	56.24
31	3	Wealthier	1,140,000	Higher	3	H8	N	41.9	10233	26.7	100	100	84	87	87.5	87.5	100	85	57.92	56.35
32	3	Wealthier	850,000	Higher	3	T6	N	55.6	297	27.6	100	100	100	97	93.75	100	100	95	60.04	60.24
33	2	Wealthier	1,420,000	Higher	3	T6	N	46.8	2014	29.3	90	100	72	87	68.75	100	100	85	54.46	56.96
34	5	Poorer	890,000	Higher	3	T6	Y	49.7	1200	26.2	65	81.25	51	100	87.5	75	100	90	46.65	61.39
35	5	Poorer	560,000	Lower	3	H8	N	40.9	28995	25.6	100	100	51	87	68.75	100	100	90	52.82	58.17
36	8	Poorer			3	T6	N	44.3	1786.5	26.6	90	87.5	100	87	68.75	75	83.33	85	57.88	50.69
37	4	Poorer	500,000	Lower	3	H8	Y	49.8	945.5	27.1	100	100	100	77	81.25	100	100	75	59.81	53.91
40	3	Wealthier	230,000	Lower	3	T6	N	40.3	2046	28.5	80	100	100	77	62.5	50	100	65	57.61	45.64
41	1	Wealthier	500,000	Lower	3	T6	N	47	4204.5	28.3	90	93.75	74	82	68.75	100	91.67	80	54.58	54.41
43	3	Wealthier			3	T6	N	53	4812	28.7	90	100	84	87	50	75	66.67	80	59.07	44.38
46	5	Poorer	750,000	Higher	3	H8	Y	50.7	1470	29.7	95	75	84	52	68.75	100	100	90	48.93	58.68
47	3	Wealthier	1,140,000	Higher	3	H8	Y	52	6759	26	100	93.75	100	72	62.5	100	91.67	65	59.99	48.07
